# Supplementary material for: Gender differences in adult ADHD: Cognitive function assessed by the test of attentional performance
Source: PLoS One. 2020 Oct 15;15(10):e0240810. doi: 10.1371/journal.pone.0240810 (PMC7561166; doi:10.1371/journal.pone.0240810)
Supplement: S1 Table — (XLS) [file pone.0240810.s001.xls]

## Sheet: Supp. Table 1
S1 Table. Group differences between males and females in CAARS subscales
CAARS subscale	Group	Mean	SD	SE	T	df	p
Inattention	Male (n=41)	77.78	11.68	1.824	-0.611	67	0.543
	Female (n=28)	79.43	9.897	1.87
Hyperactivity	Male (n=41)	72.59	12.002	1.874	0.206	67	0.838
	Female (n=28)	71.93	14.389	2.719
Impulsivity	Male (n=41)	68.41	11.203	1.75	-1.077	67	0.285
	Female (n=28)	71.5	12.363	2.336
Self-Concept	Male (n=41)	70.02	15.552	2.429	1.158	67	0.251
	Female (n=28)	66.04	11.478	2.169
DSM-Inattention	Male (n=41)	80.63	10.892	1.701	-0.688	67	0.494
	Female (n=28)	82.25	7.209	1.362
DSM-Hyperactivity/Impulsivity	Male (n=41)	71.71	12.158	1.899	-0.203	67	0.84
	Female (n=28)	72.36	14.302	2.703
DSM-Global	Male (n=41)	79	11.14	1.74	-0.571	67	0.57
	Female (n=28)	80.46	9.343	1.766
ADHD-Index	Male (n=41)	78.54	8.672	1.354	-0.089	67	0.93
	Female (n=28)	78.71	7.393	1.397
