# Supplementary material for: Gender differences in adult ADHD: Cognitive function assessed by the test of attentional performance
Source: PLoS One. 2020 Oct 15;15(10):e0240810. doi: 10.1371/journal.pone.0240810 (PMC7561166; doi:10.1371/journal.pone.0240810)
Supplement: S2 Table — (XLS) [file pone.0240810.s002.xls]

## Sheet: Supp. Table 1
S2 Table. Correlations of the subtests of the TAP with self-report scales WURS-k, BDI and CAARS.
TAP subtests	WURS-k	BDI	CAARS DSM Inattention	CAARS DSM Hyperactivity/ Impulsivity	CAARS DSM Global
Go/No Go paradigm
Errors	-0.2300.059	-0.2790.021	-0.0480.698	-0.1720.158	-0.1760.148
Omissions	-0.2010.101	-0.0680.584	-0.1320.278	-0.2040.093	-0.2280.060
Median	-0.0380.757	0.1510.218	-0.0700.567	-0.0580.635	-0.0340.783
SD	-0.1470.231	-0.1550.206	-0.1830.132	-0.1750.151	-0.2300.057
Alertness
Intrinsic - Median	-0.0650.600	0.0680.582	-0.1280.293	-0.0760.535	-0.0660.590
Intrinsic - SD	-0.0870.479	-0.0680.583	-0.1370.261	-0.0860.483	-0.1630.180
Phasic - Median	0.0110.926	0.1210.324	-0.1080.377	-0.1390.256	-0.0730.549
Phasic - SD	-0.1580.199	0.0030.981	-0.1110.362	-0.2880.016	-0.2290.058
Working Memory
Correct responses	-0.1960.124	-0.0170.896	0.0490.699	-0.0030.982	0.0020.989
Errors	0.2080.092	0.1960.112	-0.0200.871	0.1690.168	0.1160.348
Omissions	0.1600.195	0.0370.768	-0.0440.724	-0.0050.970	0.0020.985
Median	0.1140.363	-0.0040.973	-0.0070.952	0.2060.095	0.0610.621
SD	-0.0390.758	-0.0960.443	-0.1050.397	0.0170.889	-0.0870.483
*p values are shown in superscript
